# Supplementary material for: MALDI-TOF MS Approaches for the Identification of the Susceptibility of Extended-Spectrum β-Lactamases in Escherichia coli
Source: Microorganisms. 2023 May 9;11(5):1250. doi: 10.3390/microorganisms11051250 (PMC10224537; doi:10.3390/microorganisms11051250)
Supplement: Supplementary file 1 [file microorganisms-11-01250-s001.zip]

Archive with 1 entries (1 files):
- microorganisms-2344733-supplementary.pdf
